# Supplementary material for: A 1-Hydroxy-2,4-Diformylnaphthalene-Based Fluorescent Probe and Its Detection of Sulfites/Bisulfite
Source: Molecules. 2021 May 21;26(11):3064. doi: 10.3390/molecules26113064 (PMC8196617; doi:10.3390/molecules26113064)
Supplement: Supplementary file 1 [file molecules-26-03064-s001.zip]

Archive with 1 entries (1 files):
- molecules-1195862-supplementary.pdf
